# Supplementary material for: Anchor Clustering for million-scale immune repertoire sequencing data
Source: BMC Bioinformatics. 2024 Jan 25;25:42. doi: 10.1186/s12859-024-05659-z (PMC10809746; doi:10.1186/s12859-024-05659-z)
Supplement: Supplementary file 1 — Additional file 1. Dataset sources and usage details in the analyses as well as a list of the parameters used in the Anchor Clustering. [file 12859_2024_5659_MOESM1_ESM.xlsx]

## Sheet: Table S1
Disease	Abbreviation	Authors	Tissue	Data Type	Link	PMID
Multiple Sclerosis	MS	Stern et al.,2014	Blood	Simulated	http://clip.med.yale.edu/papers/Nouri2018FI/	25100741
Systemic Lupus Erythematosus	SLE	Tipton et al.,2015	Blood	Experimental	https://gateway.ireceptor.org/samples	26006014
Hepatitis B	HB	Chang et al.,2016	Blood	Experimental	https://gateway.ireceptor.org/samples	27222149
Chronic Lymphocytic Leukemia	CLL	Vergani et al.,2017	Blood	Experimental	https://gateway.ireceptor.org/samples	28959265
COVID-19	C19-K	Kuri-Cervantes et al.,2020	Blood	Experimental	https://gateway.ireceptor.org/samples	32669287
Healthy Donors	Healthy	Kuri-Cervantes et al.,2020	Blood	Experimental	https://gateway.ireceptor.org/samples	32669287
COVID-19	C19-S	Schulthei√ü et al.,2020	Blood	Experimental	https://gateway.ireceptor.org/samples	32668194
Table S1. Dataset cohort sources and availability.

## Sheet: Table S2
Disease/condition	Dataset Group	Dataset Name	Dataset Size (Unique Sequences)	Usage 1	Usage 2
Multiple sclerosis (MS)	MS	MS-M2_1	85,842 (74,587)	Evaluating quality of Anchor Clustering	Optimizing Anchor Clustering parameters
		MS-M2_2	85,872 (74,406)
		MS-M2_3	85,865 (74,366)
		MS-M2_4	85,863 (74,568)
		MS-M2_5	85,873 (74,559)
		MS-M2_6	85,875 (74,561)
		MS-M2_7	85,864 (74,370)
		MS-M2_8	85,879 (74,549)
		MS-M2_9	85,887 (74,451)
		MS-M2_10	85,854 (74,634)
		MS-M3_1	53,956 (22,068)		Optimizing Anchor Clustering parameters
		MS-M3_2	53,930 (21,709)
		MS-M3_3	53,949 (21,287)
		MS-M3_4	53,885 (22,244)
		MS-M3_5	53,959 (21,600)
		MS-M3_6	53,929 (21,736)
		MS-M3_7	53,933 (22,280)
		MS-M3_8	53,926 (22,308)
		MS-M3_9	53,947 (22,074)
		MS-M3_10	53,343 (21,995)
		MS-M4_1	83,547 (44,173)		Optimizing Anchor Clustering parameters
		MS-M4_2	83,529 (43,847)
		MS-M4_3	83,544 (43,947)
		MS-M4_4	83,221 (44,131)
		MS-M4_5	83,429 (43,463)
		MS-M4_6	83,558 (43,927)
		MS-M4_7	83,543 (43,734)
		MS-M4_8	83,529 (43,593)
		MS-M4_9	83,541 (43,995)
		MS-M4_10	83,480 (43,881)
		MS-M5_1	130,972 (71,459)		Optimizing Anchor Clustering parameters
		MS-M5_2	130,953 (71,808)
		MS-M5_3	131,023 (72,044)
		MS-M5_4	131,019 (71,779)
		MS-M5_5	131,057 (71,724)
		MS-M5_6	131,010 (71,675)
		MS-M5_7	131,032 (71,723)
		MS-M5_8	131,025 (71,417)
		MS-M5_9	130,993 (71,674)
		MS-M5_10	130,998 (71,866)
	MS-Mixed	MS-Mixed_10K_48	10K (10K)	Optimizing Point Packing parameters
		MS-Mixed_50K_48	50K (50K)
		MS-Mixed_100K_48	100K (100K)
		MS-Mixed_10K_51	10K (10K)
		MS-Mixed_50K_51	50K (50K)
		MS-Mixed_100K_51	100K (100K)
		MS-Mixed_10K_54	10K (10K)
		MS-Mixed_50K_54	50K (50K)
		MS-Mixed_100K_54	100K (100K)
		MS-Mixed_10K_57	10K (10K)
		MS-Mixed_50K_57	50K (50K)
		MS-Mixed_100K_57	100K (100K)
		MS-Mixed_10K_60	10K (10K)
		MS-Mixed_50K_60	50K (50K)
		MS-Mixed_100K_60	100K (100K)
COVID-19 (K) and healthy controls	C19	C19-K_Healthy_10K	10K (10K)	Benchmarking clustering speed
		C19-K_Healthy_20K	20K (20K)
		C19-K_Healthy_30K	30K (30K)
		C19-K_Healthy_40K	40K (40K)
		C19-K_Healthy_50K	50K (50K)
		C19-K_Healthy_60K	60K (60K)
		C19-K_Healthy_70K	70K (70K)
		C19-K_Healthy_80K	80K (80K)
		C19-K_Healthy_90K	90K (90K)
		C19-K_Healthy_100K	100K (100K)		Benchmarking clustering quality
		C19-K_Healthy_200K	200K (200K)
		C19-K_Healthy_300K	300K (300K)
SLE, HB, CLL and COVID-19 (C19-K, C19-S)	4 Diseases Mixed	4_Diseases_Mix_1M	1M (1M)	Evaluating speed of Anchor Clustering	Evaluating quality of Anchor Clustering
		4_Diseases_Mix_2M	2M (2M)
		4_Diseases_Mix_3M	3M (3M)
		4_Diseases_Mix_4M	4M (4M)
Table S2. Dataset names and usage in the analyses.

## Sheet: Table S3
Parameter	Usage	Default
Population size	Initial number of anchor sets in Point Packing algorithm	1000
Random material rate	Introducing random sequences as mutations for generating new anchor sets in Point Packing algorithm	50
Minimum distance ratio (Minimum distance / Junctional length)	Controlling the minimum distance (HD) between selected anchor sequences in each anchor sets in Point Packing algorithm	0.6
Radius threshold	Determining if a new point should be merged to the closest subcluster in BIRCH algorithm	0.5
Data fraction	Determining the fraction of data to be fitted in BIRCH algorithm	1
Size threshold	Determining if the subcluster should undergo Hierarchical Clustering	1000
Distance threshold	Cut-off (normalized HD) of generating clusters in Hierarchical Clustering with single linkage	0.12
Table S3. Anchor Clustering parameters: usage and default values.
